# Supplementary material for: Gender-Related Inequality in Childhood Immunization Coverage: A Cross-Sectional Analysis of DTP3 Coverage and Zero-Dose DTP Prevalence in 52 Countries Using the SWPER Global Index
Source: Vaccines (Basel). 2022 Jun 21;10(7):988. doi: 10.3390/vaccines10070988 (PMC9315814; doi:10.3390/vaccines10070988)
Supplement: Supplementary file 1 [file vaccines-10-00988-s001.zip]

Archive with 2 entries (2 files):
- vaccines-1737788-supplementary figures.pdf
- vaccines-1737788-supplementary tables.pdf
